# Supplementary material for: Taxonomical Identification and Safety Characterization of Lactobacillaceae from Mediterranean Natural Fermented Sausages
Source: Foods. 2022 Sep 9;11(18):2776. doi: 10.3390/foods11182776 (PMC9497648; doi:10.3390/foods11182776)
Supplement: Supplementary file 1 [file foods-11-02776-s001.zip]

Archive with 1 entries (1 files):
- foods-1843100-supplementary.xlsx
