# Supplementary material for: Taxonomical Identification and Safety Characterization of Lactobacillaceae from Mediterranean Natural Fermented Sausages
Source: Foods. 2022 Sep 9;11(18):2776. doi: 10.3390/foods11182776 (PMC9497648; doi:10.3390/foods11182776)
Supplement: Supplementary file 1 [file foods-11-02776-s001.zip › foods-1843100-supplementary.xlsx]

## Sheet: General data
Table S1. List of strains used in this study with respective origin, MIC, ATB PCR detection and biogenic amines prediction
Type of Sausages	Sample name	Strain	Species	Number of isolates	Absolute frequency	Relative frequency %	MIC ANTIBIOTICS								ATB genes PCR Detection							Biogenic amines production
							Aminoglycosides			Tetracyclines	Macrolides		Chloramphenicol	Penicillins	ATB genes
							Gentamycin	Kanamycin	Streptomycin	Tetracycline	Erythromycin	Clindamycin	Chloramphenicol	Ampicillin	tetM	tetS	tetL	tetW	ermA	ermB	ermC	Tir	His	Put	Cad
Salame Fabriano - producer 1 (Marche Region)	1M	1M-8	L. sakei	58	20	34.4828	S	S	S	S	S	S	S	S								-	-	-	-
		1M-24	L. sakei		24	41.38	S	S	S	S	S	S	S	S								-	-	-	-
		1M-51	L. sakei		14	24.14	S	S	S	S	S	S	S	S								-	-	-	-
Salame Fabriano - producer 2 (Marche Region)	2M	2M-7	L. sakei	48	18	37.5	S	S	S	S	S	S	S	S								-	-	-	-
		2M-9	L. sakei		30	62.5	S	S	S	S	S	S	S	S								-	-	-	-
Salame Alfianello (Brescia, Lombardy)	IAL	IAL-6	L. curvatus	67	6	8.95522	S	S	S	S	S	S	S	S								+	-	-	-
		IAL-8	L. sakei		12	17.9104	S	S	S	S	S	S	S	S								-	-	-	-
		IAL-18	L. sakei		20	29.8507	S	S	S	S	S	S	S	S								-	-	-	-
		IAL-38	L. sakei		29	43.2836	S	S	S	S	S	S	S	S								-	-	-	-
Traditional smoked Salami with nitrates	SN	SN-4	L. sakei	70	4	5.71429	S	S	S	S	S	S	S	S								-	-	-	-
		SN-34	L. sakei		30	42.8571	S	S	S	S	S	S	S	S								-	-	-	-
		SN-58	L. sakei		24	34.2857	S	S	S	S	S	S	S	S								-	-	-	-
		SN-63	L. sakei		5	7.14286	S	S	S	S	S	S	S	S								-	-	-	-
		SN-70	L. sakei		7	10	S	S	S	S	S	S	S	S								-	-	-	-
Traditional smoked Salami without nitrates	SWO	SWO-10	L. sakei	70	10	14.2857	S	S	S	S	S	S	S	S								-	-	-	-
		SWO-18	L. sakei		8	11.4286	S	S	S	S	S	S	S	S								-	-	-	-
		SWO-29	L. sakei		11	15.7143	S	S	S	S	S	S	S	S								-	-	-	-
		SWO-48	L. sakei		19	27.1429	S	S	S	S	S	S	S	S								-	-	-	-
		SWO-60	L. sakei		12	17.1429	S	S	S	S	S	S	S	S								-	-	-	-
		SWO-61	L. sakei		10	14.2857	S	S	S	S	S	S	S	S								-	-	-	-
Salchichón Bérchules	ESB	ESB-2	L. sakei	69	2	2.89855	S	S	S	S	S	S	S	S								-	-	-	-
		ESB-7	L. sakei		5	7.24638	S	S	S	S	S	S	S	S								-	-	-	-
		ESB-8	L. curvatus		1	1.44928	S	S	S	S	S	S	S	S								-	-	+	-
		ESB-14	L. sakei		6	8.69565	S	S	S	S	S	S	S	S								-	-	-	-
		ESB-24	L. sakei		10	14.4928	S	S	S	S	S	S	S	S								-	-	-	-
		ESB-26	L. sakei		2	2.89855	S	S	R	S	S	S	S	S								-	-	-	-
		ESB-34	L. sakei		8	11.5942	S	S	R	S	S	S	S	S								-	-	-	-
		ESB-53	L. sakei		17	24.6377	S	S	S	S	S	S	S	S								-	-	-	-
		ESB-57	L. sakei		4	5.7971	S	S	S	R	S	S	S	S	x	x						-	-	-	-
		ESB-60	L. sakei		5	7.24638	S	S	S	S	S	S	S	S								-	-	-	-
		ESB-67	L. sakei		9	13.0435	S	S	S	S	S	S	S	S								-	-	-	-
Chorizo Bérchules	ECB	ECB-1	C. alimentarius	48	2	4.16667
		ECB-3	C. alimentarius		3	6.25
		ECB-6	C. alimentarius		2	4.16667
		ECB-8	C. alimentarius		2	4.16667
		ECB-10	C. alimentarius		1	2.08333
		ECB-11	L. curvatus		1	2.08333	S	S	S	S	S	S	S	S								+	-	-	-
		ECB-12	L. curvatus		1	2.08333	S	S	S	S	S	S	S	S								+	-	-	-
		ECB-13	C. alimentarius		3	6.25
		ECB-16	C. alimentarius		2	4.16667
		ECB-17	C. alimentarius		2	4.16667
		ECB-22	C. alimentarius		3	6.25
		ECB-31	C. alimentarius		9	18.75
		ECB-36	C. alimentarius		5	10.4167
		ECB-39	C. alimentarius		3	6.25
		ECB-41	C. alimentarius		2	4.16667
		ECB-43	C. alimentarius		7	14.5833
Chorizo Olvera	ECO	ECO-12	C. alimentarius	52	12	23.0769
		ECO-14	C. alimentarius		2	3.84615
		ECO-19	L. sakei		5	9.61538	R	S	S	R	S	S	S	S	x							-	-	-	-
		ECO-24	C. alimentarius		5	9.61538
		ECO-38	L. sakei		14	26.9231	S	S	S	S	S	S	S	S								-	-	-	-
		ECO-46	L. curvatus		8	15.3846	S	S	S	S	S	S	S	S								+	-	-	-
		ECO-50	C. alimentarius		6	11.5385
Salchichón Olvera	ESO	ESO-6	L. curvatus	70	3	4.28571	S	S	S	R	S	S	S	S								-	-	-	-
		ESO-3	C. alimentarius		3	4.28571
		ESO-8	L. sakei		2	2.85714	S	S	S	S	S	S	S	S								-	-	-	-
		ESO-10	L. sakei		2	2.85714	S	S	S	S	S	S	S	S								-	-	-	-
		ESO-13	L. curvatus		3	4.28571	S	S	S	R	S	S	S	S								+	-	-	-
		ESO-14	L. curvatus		1	1.42857	S	S	S	R	S	S	S	S								+	-	+	-
		ESO-16	L. curvatus		2	2.85714	S	S	R	S	S	S	S	S								+	-	-	-
		ESO-19	L. curvatus		3	4.28571	S	S	R	S	S	S	S	R								-	-	-	-
		ESO-23	L. sakei		4	5.71429	S	S	S	S	S	S	S	S								-	-	-	-
		ESO-24	L. sakei		1	1.42857	S	S	S	R	S	S	S	S								-	-	-	-
		ESO-25	L. curvatus		1	1.42857	S	S	S	R	S	S	S	S								-	-	-	-
		ESO-38	L. sakei		13	18.5714	S	S	S	S	S	S	S	S								-	-	-	-
		ESO-47	L. sakei		9	12.8571	S	S	S	S	S	S	S	S								-	-	-	-
		ESO-52	L. curvatus		5	7.14286	S	S	R	R	R	S	S	S						x		-	-	-	-
		ESO-53	L. sakei		1	1.42857	S	S	R	S	S	S	S	S								-	-	-	-
		ESO-56	L. sakei		3	4.28571	S	S	R	S	S	S	S	S								-	-	-	-
		ESO-59	L. curvatus		3	4.28571	S	S	S	S	S	S	S	S								+	-	+	-
		ESO-61	L. curvatus		6	8.57143	S	S	R	S	S	S	S	S								-	-	+	-
		ESO-65	L. sakei		5	7.14286	S	S	S	S	S	S	S	S								-	-	-	-
Chorizo Écija	ECE	ECE-2	L. sakei	69	2	2.89855	S	S	S	S	S	S	S	S								-	-	-	-
		ECE-3	L. sakei		1	1.44928	S	S	R	S	S	S	S	S								-	-	-	-
		ECE-4	L. sakei		1	1.44928	S	S	R	S	S	S	S	S								-	-	-	-
		ECE-5	L. sakei		1	1.44928	R	R	R	S	S	R	R	S								-	-	-	-
		ECE-6	L. sakei		1	1.44928	S	S	S	R	S	S	S	S								-	-	-	-
		ECE-10	L. sakei		5	7.24638	R	S	R	S	S	S	S	S								-	-	-	-
		ECE-15	L. sakei		4	5.7971	R	S	R	S	S	S	S	S								-	-	-	-
		ECE-16	L. curvatus		4	5.7971	S	S	S	S	S	S	R	S								+	-	+	-
		ECE-25	L. curvatus		9	13.0435	S	S	S	S	S	S	R	S								-	-	-	-
		ECE-27	L. curvatus		2	2.89855	S	S	S	R	S	S	S	S								-	+	-	-
		ECE-32	L. curvatus		5	7.24638	S	S	S	S	S	S	S	S								+	-	-	-
		ECE-35	L. curvatus		3	4.34783	S	S	S	S	S	S	S	S								+	-	-	-
		ECE-37	L. curvatus		2	2.89855	S	S	S	S	S	S	S	S								+	-	-	-
		ECE-40	L. curvatus		3	4.34783	S	S	R	S	S	S	S	S								-	-	-	-
		ECE-42	L. curvatus		2	2.89855	S	S	S	S	S	S	S	S								+	-	-	-
		ECE-46	L. curvatus		4	5.7971	S	S	S	S	S	S	S	S								+	-	+	-
		ECE-49	C. alimentarius		3	4.34783
		ECE-51	L. curvatus		2	2.89855	S	S	S	S	S	S	S	S								-	-	+	-
		ECE-52	L. curvatus		1	1.44928	S	S	S	S	S	S	S	S								+	-	-	-
		ECE-53	L. curvatus		1	1.44928	S	S	S	S	S	S	R	S								-	-	-	-
		ECE-54	L. curvatus		1	1.44928	S	S	S	S	S	S	S	S								+	-	-	-
		ECE-57	L. curvatus		12	17.3913	S	S	S	S	S	S	S	S								-	-	+	-
Salchichón Écija	ESE	ESE-3	L. curvatus	69	3	4.34783	S	S	S	S	S	S	S	S								-	-	+	-
		ESE-14	C. alimentarius		11	15.942
		ESE-19	L. curvatus		5	7.24638	S	S	S	S	S	S	S	S								-	-	+	-
		ESE-24	L. sakei		5	7.24638	R	S	R	S	S	S	S	S								-	-	-	-
		ESE-30	L. sakei		6	8.69565	S	S	S	S	S	S	S	S								-	-	-	-
		ESE-32	L. sakei		2	2.89855	R	S	S	S	S	S	S	S								-	-	-	-
		ESE-41	L. sakei		9	13.0435	S	S	S	S	S	S	S	S								-	-	-	-
		ESE-67	L. sakei		28	40.5797	S	S	S	S	S	S	S	S
Salchichón Alhendín	ESA	ESA-4	L. sakei	67	4	5.97015	R	S	S	S	S	S	S	S								-	-	-	-
		ESA-21	L. sakei		17	25.3731	S	S	S	S	S	S	S	S								-	-	-	-
		ESA-25	L. sakei		4	5.97015	S	S	R	S	S	S	S	S								-	-	-	-
		ESA-37	L. sakei		12	17.9104	S	S	R	S	S	S	S	S								-	-	-	-
		ESA-38	L. curvatus		1	1.49254	S	S	S	S	S	S	S	S								+	-	-	-
		ESA-49	L. sakei		11	16.4179	S	S	S	S	S	S	S	S								-	-	-	-
		ESA-53	L. curvatus		4	5.97015	S	S	S	S	S	S	S	S								+	-	-	-
		ESA-56	L. sakei		3	4.47761	S	S	R	S	S	S	S	S								-	-	-	-
		ESA-59	L. sakei		3	4.47761	S	S	R	S	S	S	S	S								-	-	-	-
		ESA-62	L. sakei		3	4.47761	R	R	R	S	S	S	S	S								-	-	-	-
		ESA-63	L. sakei		5	7.46269	R	R	R	S	S	S	S	S								-	-	-	-
Salami Zminjska Klobasica	HZK	HZK-3	L. curvatus	53	3	5.66038	R	R	R	S	S	S	S	S								+	-	-	-
		HZK-5	L. sakei		2	3.77358	S	S	R	S	S	S	S	S								-	-	-	-
		HZK-6	L. sakei		1	1.88679	S	S	S	R	S	S	S	S								-	-	-	-
		HZK-10	L. sakei		6	11.3208	S	S	S	R	S	S	S	S								-	-	-	-
		HZK-11	L. sakei		1	1.88679	S	S	S	R	S	S	S	S								-	-	-	-
		HZK-12	L. sakei		1	1.88679	S	S	S	R	S	S	S	S								-	-	-	-
		HZK-15	L. sakei		3	5.66038	S	S	R	S	S	S	S	S								-	-	-	-
		HZK-18	L. sakei		1	1.88679	R	S	R	S	S	S	S	S								-	-	-	-
		HZK-19	L. sakei		1	1.88679	S	R	R	S	S	R	S	S								-	-	-	-
		HZK-23	L. sakei		4	7.54717	R	S	S	S	S	S	S	S								-	-	-	-
		HZK-26	L. sakei		3	5.66038	S	R	S	S	S	S	R	S								-	-	-	-
		HZK-30	L. sakei		4	7.54717	S	R	S	S	S	R	S	S								-	-	-	-
		HZK-32	L. curvatus		2	3.77358	R	R	R	S	S	S	S	S								-	-	-	-
		HZK-36	L. sakei		4	7.54717	R	R	R	S	S	S	S	S								-	-	-	-
		HZK-39	L. sakei		3	5.66038	S	S	S	S	S	S	S	S								-	-	-	-
		HZK-42	L. sakei		3	5.66038	S	S	S	S	S	S	S	S								-	-	-	-
		HZK-43	L. curvatus		1	1.88679	R	S	R	S	S	R	S	S								-	-	-	-
		HZK-47	L. sakei		4	7.54717	S	S	S	R	S	S	S	S								-	-	-	-
		HZK-49	L. curvatus		2	3.77358	R	R	R	S	R	R	S	S								-	-	-	-
		HZK-50	L. sakei		1	1.88679	S	S	S	S	S	S	S	S						x		-	-	-	-
		HZK-53	L. sakei		3	5.66038	R	S	R	S	S	S	S	S								-	-	-	-
Traditional smoked Salami	HS	HS-1	L. sakei	49	2	4.08163	S	R	R	S	S	S	S	S								-	-	-	-
		HS-2	L. sakei		6	12.2449	S	R	R	S	S	S	S	S								-	-	-	-
		HS-8	L. sakei		4	8.16327	S	S	S	R	S	S	S	S								-	-	-	-
		HS-13	L. sakei		15	30.6122	S	R	R	R	S	S	S	S								-	-	-	-
		HS-42	L. sakei		22	44.898	S	R	S	S	S	R	S	S								-	-	-	-
Traditional unsmoked Salami	HNS	HNS-1	L. curvatus	55	1	1.81818	S	S	R	S	S	S	S	S								-	-	-	-
		HNS-3	L. sakei		2	3.63636	S	S	S	R	S	S	S	S								-	-	-	-
		HNS-7	L. sakei		4	7.27273	S	S	S	R	S	S	S	S	x	x						-	-	-	-
		HNS-12	L. sakei		5	9.09091	S	S	S	R	S	S	S	S		x						-	-	-	-
		HNS-16	L. sakei		4	7.27273	S	S	S	R	S	S	S	S								-	-	-	-
		HNS-18	L. curvatus		2	3.63636	R	S	R	S	S	S	S	R								-	-	-	-
		HNS-20	L. curvatus		2	3.63636	S	S	S	R	S	R	R	S								-	-	-	-
		HNS-21	L. sakei		1	1.81818	S	S	S	S	S	S	S	S								-	-	-	-
		HNS-28	L. sakei		7	12.7273	S	S	S	S	S	S	S	S								-	-	-	-
		HNS-48	L. sakei		20	36.3636	S	S	S	S	S	S	S	S								-	-	-	-
		HNS-55	L. curvatus		7	12.7273	S	S	S	S	S	S	S	S								-	-	-	-
